# Supplementary material for: An interpretable progressive residual network for automated multiclass diabetes diagnosis
Source: Sci Rep. 2026 May 4;16:20468. doi: 10.1038/s41598-026-51603-x (PMC13328672; doi:10.1038/s41598-026-51603-x)
Supplement: Supplementary file 2 — Supplementary Material 2 [file 41598_2026_51603_MOESM2_ESM.csv]

Gender	AGE	Urea	Cr	HbA1c	Chol	TG	HDL	LDL	VLDL	BMI	CLASS
0	50	4.7	46	4.9	4.2	0.9	2.4	1.4	0.5	24.0	N
1	26	4.5	62	4.9	3.7	1.4	1.1	2.1	0.6	23.0	N
1	33	7.1	46	4.9	4.9	1.0	0.8	2.0	0.4	21.0	N
0	45	2.3	24	4.0	2.9	1.0	1.0	1.5	0.4	21.0	N
0	50	2.0	50	4.0	3.6	1.3	0.9	2.1	0.6	24.0	N
1	48	4.7	47	4.0	2.9	0.8	0.9	1.6	0.4	24.0	N
1	43	2.6	67	4.0	3.8	0.9	2.4	3.7	1.0	21.0	N
0	32	3.6	28	4.0	3.8	2.0	2.4	3.8	1.0	24.0	N
0	31	4.4	55	4.2	3.6	0.7	1.7	1.6	0.3	23.0	N
0	33	3.3	53	4.0	4.0	1.1	0.9	2.7	1.0	21.0	N
0	30	3.0	42	4.1	4.9	1.3	1.2	3.2	0.5	22.0	N
0	45	4.6	54	5.1	4.2	1.7	1.2	2.2	0.8	23.0	N
0	50	3.5	39	4.0	4.0	1.5	1.2	2.2	0.7	24.0	N
1	50	5.5	74	5.0	3.6	1.1	1.0	2.1	0.5	21.0	N
0	50	5.9	53	5.4	5.3	0.8	1.1	4.1	0.3	21.0	N
0	49	2.2	28	4.1	5.0	1.3	1.2	3.3	0.6	24.0	N
0	49	3.8	55	4.0	4.4	0.9	1.0	1.3	0.4	23.0	N
0	49	13.5	175	5.1	0.5	1.9	1.3	2.8	0.8	24.0	N
0	42	5.0	73	4.5	6.2	1.0	1.1	4.6	0.4	24.0	N
0	33	5.3	62	5.0	4.2	1.5	1.2	2.3	0.6	24.0	N
1	50	4.0	28	5.3	4.8	1.0	0.9	3.6	0.4	23.0	N
0	39	3.2	55	5.0	4.6	1.3	1.0	3.0	0.6	21.0	N
0	30	3.0	45	4.1	4.9	1.3	1.2	3.2	0.5	22.0	N
1	30	4.8	80	5.5	5.5	1.8	1.2	3.5	0.8	19.0	N
1	41	4.2	99	4.0	2.8	2.9	0.8	3.8	1.3	22.0	N
1	33	2.0	54	5.4	3.7	1.3	0.8	2.4	0.6	22.0	N
0	44	4.3	49	4.0	5.6	1.4	1.4	3.6	0.6	22.0	N
0	48	7.5	82	5.4	3.2	1.8	1.6	0.9	0.8	23.0	N
1	47	4.6	55	4.3	4.6	0.8	0.9	4.2	4.1	24.0	N
1	36	3.8	70	5.0	3.6	0.7	1.3	1.9	5.0	22.0	N
0	47	5.6	67	5.1	6.5	1.5	0.9	4.9	0.7	23.0	N
0	39	6.0	67	4.0	4.0	0.6	1.1	2.6	0.3	22.0	N
0	38	2.0	20	5.1	3.0	1.2	0.6	2.0	0.5	21.0	N
1	46	2.0	54	5.4	3.7	1.3	0.8	2.4	0.6	21.0	N
1	44	3.8	74	5.0	3.7	1.5	1.1	2.0	0.7	24.0	N
0	41	3.4	48	4.0	4.4	1.6	0.8	3.0	0.7	23.0	N
0	45	4.7	31	4.8	3.8	0.7	1.3	2.2	0.3	24.0	N
0	44	3.0	39	5.5	9.5	1.7	1.3	2.5	0.6	21.0	N
1	43	4.1	44	4.3	4.7	1.9	1.4	2.6	0.8	21.0	N
0	33	2.7	47	5.0	4.2	1.4	1.3	2.6	0.7	24.0	N
1	49	5.7	74	4.7	5.2	1.1	0.9	1.4	0.7	21.0	N
1	31	3.6	67	3.7	4.3	2.1	1.0	2.4	14.5	23.0	N
1	49	3.8	60	5.0	4.7	1.8	0.7	3.3	0.8	24.0	N
0	47	3.7	48	5.0	4.7	1.6	1.0	2.4	0.7	22.0	N
1	44	3.1	49	4.0	4.9	1.7	1.4	2.8	0.8	24.0	N
0	45	4.0	57	4.0	4.3	0.9	1.1	4.2	0.4	22.0	N
1	43	2.4	40	5.0	4.8	1.9	1.1	3.0	0.8	21.0	N
0	47	3.3	53	5.4	4.1	0.7	1.7	2.8	0.7	20.0	N
0	50	4.4	69	5.0	3.9	0.7	2.3	0.3	0.4	24.0	N
0	50	5.4	52	4.5	3.2	0.8	1.2	1.7	0.3	23.0	N
0	49	2.3	52	5.0	3.1	1.3	1.0	2.5	0.7	22.0	N
0	50	4.5	32	4.5	3.4	0.7	1.1	2.0	0.3	22.0	N
0	49	2.1	38	5.0	4.2	0.8	0.9	3.0	0.4	21.0	N
0	44	3.9	42	4.1	5.2	1.5	1.0	3.5	0.7	21.0	N
0	48	2.8	55	5.0	3.6	0.6	2.1	1.2	0.2	23.5	N
1	47	4.0	45	4.2	4.0	1.3	0.9	2.6	1.0	23.0	N
1	47	7.6	85	4.3	4.3	2.3	0.9	2.4	1.0	24.0	N
1	44	6.8	64	4.9	4.9	2.8	2.0	1.8	1.2	21.0	N
0	35	3.9	38	5.4	3.8	5.9	0.5	4.3	1.0	22.0	N
1	40	5.0	63	4.0	4.8	2.5	1.1	2.7	1.1	23.0	N
0	35	2.8	50	5.0	4.7	2.5	1.3	2.4	1.1	20.0	N
0	42	2.1	45	4.9	3.0	1.1	1.1	1.4	1.4	21.0	N
1	59	5.2	38	5.4	4.9	1.2	0.9	3.4	0.6	23.0	N
0	31	3.9	6	5.4	4.4	1.8	1.1	2.6	0.8	22.0	N
1	40	4.7	40	5.6	7.6	1.3	0.9	3.4	1.3	22.0	N
1	41	3.8	48	4.3	3.2	4.5	1.3	1.8	1.1	21.0	N
0	41	2.0	39	4.0	3.4	1.2	1.7	1.1	0.5	21.0	N
0	43	4.0	54	4.3	4.1	1.1	1.2	2.4	1.3	24.5	N
0	44	4.4	56	4.2	3.4	1.3	1.3	1.5	0.6	21.0	N
1	59	4.7	58	4.1	6.3	0.6	1.1	4.9	1.1	24.0	N
0	35	3.3	44	5.0	4.1	1.9	4.0	1.3	0.7	23.0	N
1	51	4.5	88	4.0	4.1	1.5	0.9	2.7	1.1	20.0	N
0	30	3.6	61	5.4	6.5	1.8	1.5	4.2	0.8	24.0	N
0	50	6.0	61	5.0	4.4	2.7	1.3	3.1	1.1	21.0	N
0	57	4.6	97	0.9	3.2	1.3	0.9	3.0	1.1	22.0	N
0	50	6.3	88	4.0	4.5	1.2	1.8	4.1	1.2	22.0	N
0	35	3.6	61	5.3	4.3	1.3	0.8	1.3	1.0	24.0	N
1	63	6.6	106	4.3	4.8	1.7	1.1	3.0	0.7	20.0	N
1	36	3.3	70	4.2	4.9	2.5	0.9	1.9	0.7	20.0	N
1	50	5.8	61	4.0	2.0	1.2	1.3	3.0	0.8	21.0	N
0	25	10.0	35	4.0	4.3	3.5	0.8	1.3	0.8	22.0	N
0	40	5.8	123	4.5	4.6	1.5	0.7	3.0	0.6	24.0	N
0	40	6.3	79	4.9	4.3	0.8	0.8	1.8	1.2	22.0	N
1	50	5.5	97	5.4	3.2	1.8	1.6	0.9	0.8	21.0	N
1	30	5.5	79	5.6	3.9	1.6	0.9	3.3	0.8	24.5	N
1	50	9.6	203	5.4	3.8	5.9	0.5	4.3	1.3	22.0	N
0	60	7.5	70	0.9	3.4	5.3	1.1	3.6	0.8	24.0	N
0	77	5.0	106	5.4	3.9	2.1	1.2	4.2	1.1	24.0	N
0	44	7.3	132	4.3	5.2	1.9	2.5	3.0	0.7	21.0	N
1	40	22.0	159	5.4	3.1	1.6	1.1	1.3	0.7	24.0	N
0	54	6.3	106	5.6	4.3	2.0	1.3	2.2	0.9	20.0	N
0	50	3.3	70	4.9	3.7	0.9	1.2	2.7	0.6	24.0	N
1	60	7.5	70	0.9	3.4	5.3	1.1	3.6	0.8	24.0	N
1	77	5.0	106	5.4	0.0	2.8	0.8	1.8	0.7	19.0	N
0	59	4.7	58	4.1	4.5	1.8	1.8	1.8	1.3	22.5	N
1	38	6.1	83	5.4	4.5	1.7	0.9	2.8	0.8	24.6	N
1	34	3.9	81	6.0	6.2	3.9	0.8	1.9	1.8	23.0	P
1	34	3.9	81	6.0	6.2	3.9	0.8	3.8	1.8	23.0	P
1	31	3.4	55	5.7	4.9	1.6	1.0	3.2	0.7	24.0	P
0	43	2.1	55	5.7	4.7	5.3	0.9	1.7	2.4	25.0	P
1	42	5.4	53	5.8	5.9	3.7	1.3	3.1	1.7	23.0	P
1	47	4.1	87	6.2	3.7	1.8	1.0	2.0	0.8	23.0	P
1	50	4.3	59	6.1	4.0	3.0	1.0	1.8	1.3	24.0	P
1	49	5.0	74	6.2	2.0	0.8	0.6	1.0	0.4	25.0	P
1	50	4.7	53	6.1	4.2	2.2	0.8	2.5	0.9	25.0	P
1	49	3.5	59	6.0	4.0	2.1	1.4	1.9	0.9	24.0	P
0	49	3.3	44	6.0	5.6	1.9	0.75	1.35	0.8	21.0	P
1	50	5.0	74	6.2	2.0	0.8	0.6	1.0	0.4	24.0	P
0	49	3.3	44	6.0	5.6	1.9	0.75	1.35	0.8	23.0	P
0	39	3.0	38	6.4	4.7	1.3	1.1	3.1	0.6	22.0	P
1	50	4.3	59	6.1	4.0	2.4	1.0	1.8	0.7	24.0	P
0	39	3.0	46	6.4	4.7	1.3	1.1	3.1	0.6	24.0	P
1	49	3.1	75	6.0	3.6	2.4	1.9	1.1	0.6	24.0	P
1	50	5.0	74	6.2	2.0	0.8	0.6	1.0	0.4	25.0	P
1	33	4.8	64	5.8	4.8	1.1	1.7	2.6	0.5	25.0	P
1	50	4.8	62	5.9	5.3	1.3	1.0	3.7	0.6	25.0	P
0	30	5.7	53	6.0	5.4	1.7	1.4	3.3	0.7	22.0	P
0	33	2.7	47	6.0	4.2	1.4	1.3	2.6	0.7	24.0	P
1	50	4.8	62	5.9	5.3	1.3	1.0	3.7	0.6	19.0	P
0	50	5.7	53	6.0	5.4	1.7	1.4	3.3	0.7	25.0	P
0	49	4.6	60	6.1	4.8	1.4	0.7	3.9	1.7	25.0	P
0	33	2.7	47	6.0	4.2	1.4	1.3	2.6	0.7	19.0	P
1	49	4.8	46	5.8	4.8	1.1	1.7	2.6	0.5	24.0	P
1	50	4.7	53	6.1	4.2	2.2	0.8	2.5	0.9	24.0	P
1	50	3.5	59	6.0	4.0	2.1	1.4	1.9	0.9	25.0	P
1	55	4.8	60	6.0	3.6	3.0	1.5	0.8	1.4	24.0	P
0	40	2.1	52	5.9	2.1	2.3	0.9	2.8	1.2	30.0	P
1	40	3.4	64	5.7	6.5	3.8	1.0	3.9	1.7	31.0	P
0	35	4.4	37	5.8	4.0	2.5	1.3	2.3	1.6	32.0	P
1	41	5.9	62	5.9	4.7	5.3	0.9	1.7	2.4	21.0	P
1	43	4.4	60	6.3	4.3	1.8	1.6	1.9	0.8	29.0	P
1	30	17.1	344	6.0	4.9	1.6	1.7	2.5	0.7	21.0	P
1	54	4.0	88	5.7	4.4	2.9	0.6	2.5	1.3	28.0	P
1	30	6.0	97	5.8	4.2	1.7	1.2	2.2	0.8	19.0	P
1	39	5.0	106	6.4	3.7	2.0	0.8	2.1	0.9	19.5	P
0	48	5.6	79	6.3	4.2	1.2	2.5	2.7	1.4	27.0	P
1	31	3.0	60	12.3	4.1	2.2	0.7	2.4	15.4	37.2	Y
1	30	7.1	81	6.7	4.1	1.1	1.2	2.4	8.1	27.4	Y
1	45	4.1	63	10.2	4.8	1.3	0.9	3.3	9.5	34.3	Y
1	45	5.3	77	11.2	3.9	1.5	1.3	2.0	10.4	29.5	Y
1	31	3.4	55	6.5	4.9	1.6	1.0	3.2	0.7	24.0	Y
1	30	5.0	80	6.9	4.5	1.8	1.2	2.6	12.7	34.6	Y
1	35	4.8	64	7.7	3.7	1.0	1.2	2.0	7.2	27.3	Y
1	45	4.8	82	7.2	4.7	1.8	0.8	3.1	12.7	31.2	Y
1	45	3.6	80	5.0	6.1	3.7	0.7	3.9	1.7	22.0	Y
0	50	4.0	56	13.7	4.4	2.0	1.0	2.5	0.9	29.0	Y
0	48	4.0	38	6.5	4.4	2.3	1.3	2.2	1.0	23.0	Y
1	38	5.8	59	6.7	5.3	2.0	1.6	2.9	14.0	40.5	Y
0	46	3.0	59	5.1	5.7	3.8	1.3	2.8	1.7	24.0	Y
1	45	2.3	42	5.1	4.4	1.5	1.0	2.8	0.5	25.0	Y
0	54	3.0	39	7.2	9.5	1.7	1.3	2.5	0.6	22.0	Y
1	43	5.4	62	4.1	5.9	2.0	1.1	3.9	0.9	21.0	Y
1	49	3.9	65	5.2	5.1	1.7	3.9	0.8	1.6	24.0	Y
0	49	3.8	56	5.1	6.0	3.5	1.1	3.5	1.6	25.0	Y
0	45	3.1	54	4.0	5.9	1.8	1.6	3.5	0.8	24.0	Y
0	47	3.5	65	5.0	6.3	2.2	1.1	2.8	0.8	23.0	Y
1	38	4.0	67	10.2	5.2	2.0	1.1	3.2	14.0	47.0	Y
0	42	2.8	39	4.6	4.7	2.5	1.3	2.4	1.1	25.0	Y
1	39	4.3	49	5.1	6.7	2.5	1.1	4.5	1.1	25.0	Y
1	30	4.8	80	5.5	5.5	1.8	1.2	3.5	0.8	25.0	Y
1	40	5.9	76	4.0	5.0	2.1	1.6	3.0	0.9	24.0	Y
1	46	4.4	47	5.2	6.8	0.7	1.7	4.7	0.4	24.0	Y
0	45	3.7	49	5.3	2.5	2.2	1.0	0.6	1.0	25.0	Y
1	33	3.3	76	9.7	2.4	1.9	0.8	2.5	13.1	21.17	Y
1	40	4.3	72	7.0	4.0	1.8	0.9	2.4	12.2	40.0	Y
1	40	7.1	74	7.5	4.4	1.4	1.3	2.5	10.0	28.3	Y
1	50	7.7	67	4.0	5.2	2.1	1.1	3.2	0.9	23.0	Y
0	63	6.6	96	8.9	5.8	1.7	1.7	3.4	0.8	32.0	Y
0	44	6.8	64	4.0	6.2	2.3	1.2	4.1	1.0	23.0	Y
0	49	4.3	53	4.2	4.2	1.1	1.1	2.7	0.5	25.0	Y
1	42	4.6	91	4.5	5.6	2.1	0.9	3.8	0.9	22.0	Y
0	44	4.0	32	4.3	5.3	1.8	0.9	3.6	0.9	25.0	Y
0	33	1.8	31	7.4	3.7	1.2	1.6	1.5	0.5	31.5	Y
0	48	4.0	38	6.8	4.4	2.3	1.3	2.2	1.0	25.0	Y
1	57	4.6	370	6.8	4.0	6.0	2.5	3.5	1.1	37.0	Y
0	47	5.1	68	4.0	5.3	2.3	0.7	3.7	1.0	23.0	Y
1	57	4.6	370	6.8	6.1	6.0	2.5	3.5	1.1	37.0	Y
0	33	4.6	56	5.0	6.2	3.8	0.8	3.7	1.7	24.0	Y
0	33	5.7	48	4.0	6.8	3.1	1.0	3.9	1.5	23.0	Y
1	34	7.7	80	5.5	5.1	1.2	1.4	0.9	1.5	21.0	Y
1	43	3.2	42	4.0	6.2	3.2	1.0	3.9	1.5	23.0	Y
0	28	4.1	73	4.9	5.3	3.2	0.8	0.8	0.9	24.0	Y
1	47	5.8	62	4.0	7.0	2.8	0.9	4.9	1.3	24.0	Y
1	39	9.1	80	5.1	7.1	1.5	1.2	4.1	0.7	20.0	Y
0	39	4.2	45	5.0	4.4	1.7	2.8	0.7	0.6	25.0	Y
0	49	2.2	23	4.0	6.6	3.8	1.0	4.1	1.7	23.0	Y
1	50	2.6	106	4.0	6.3	4.4	1.0	3.6	1.7	24.0	Y
0	56	8.5	92	5.7	4.8	1.7	1.3	2.8	0.7	35.0	Y
1	51	7.3	65	7.0	3.8	3.8	1.0	1.1	1.7	31.0	Y
1	52	3.0	60	7.0	3.8	3.2	0.8	1.7	1.4	33.0	Y
1	56	3.4	44	4.8	4.1	1.5	0.8	1.7	1.4	39.0	Y
0	59	3.8	91	6.0	4.2	2.0	2.3	0.9	1.4	38.0	Y
0	54	4.3	52	6.7	3.1	1.1	3.1	1.2	0.7	37.0	Y
1	69	5.9	71	10.4	5.4	1.3	1.7	3.1	0.6	33.0	Y
1	60	6.6	76	7.8	4.7	2.3	1.4	1.6	0.6	26.0	Y
1	54	5.9	71	10.4	5.4	1.3	1.7	3.1	0.6	32.0	Y
1	57	2.0	77	7.0	5.5	1.9	1.0	3.7	0.9	33.0	Y
1	55	5.0	76	10.2	5.6	4.6	0.8	2.9	31.8	33.9	Y
0	60	2.0	45	6.8	7.2	2.2	0.8	2.2	1.1	27.0	Y
0	60	2.0	45	6.8	7.2	2.2	1.0	2.2	1.1	27.0	Y
1	73	4.3	79	6.0	5.3	1.4	1.5	3.2	0.6	27.0	Y
0	61	2.1	23	9.9	4.1	4.2	1.2	1.4	1.1	28.0	Y
1	51	6.5	70	7.3	3.5	1.8	1.8	1.95	0.8	32.0	Y
1	55	4.16	64	8.1	4.5	1.5	1.2	2.7	10.4	31.4	Y
0	55	2.7	52	8.0	4.6	1.7	1.0	2.9	0.8	30.0	Y
1	73	4.3	79	6.9	5.3	1.4	1.5	3.2	0.6	28.0	Y
0	63	8.7	93	9.0	5.9	2.2	1.2	3.7	1.0	29.0	Y
0	52	6.0	76	6.5	2.7	1.2	0.8	1.4	0.5	31.0	Y
0	55	2.1	46	5.9	4.1	2.7	1.0	2.0	1.2	30.0	Y
0	51	2.1	46	5.9	4.1	2.7	1.0	2.0	1.2	36.0	Y
1	57	4.8	72	7.3	4.5	1.6	2.1	1.9	0.7	34.0	Y
1	55	5.1	78	11.8	4.5	1.8	1.1	2.7	12.7	31.5	Y
1	58	20.8	800	9.1	6.6	2.9	1.1	4.3	1.3	33.0	Y
0	60	6.0	72	10.7	4.4	2.1	1.1	2.5	0.9	26.0	Y
1	56	3.5	60	7.6	4.7	1.3	0.9	3.3	0.6	26.0	Y
1	61	5.7	92	6.2	2.6	1.1	0.9	1.6	0.7	38.0	Y
1	73	4.3	67	10.3	4.2	1.9	1.95	9.9	0.7	34.0	Y
1	55	3.8	46	6.0	4.3	1.5	1.0	2.6	0.7	35.0	Y
1	60	3.5	60	7.6	4.7	1.3	0.9	3.3	0.6	37.0	Y
0	53	4.5	68	6.9	5.4	3.8	1.9	3.0	0.7	39.0	Y
1	54	5.0	67	6.9	3.8	1.7	1.1	3.0	0.7	33.0	Y
1	61	5.7	92	6.2	2.6	1.1	0.9	2.0	0.7	38.0	Y
0	54	1.2	25	7.9	2.0	1.9	0.9	2.5	0.7	33.0	Y
0	66	3.2	46	8.5	4.2	1.0	1.4	2.4	0.4	26.0	Y
0	52	2.0	34	5.8	6.0	1.2	1.1	2.0	0.5	33.0	Y
0	61	4.3	56	12.1	4.4	2.0	1.0	2.5	0.9	29.0	Y
1	55	2.9	44	9.8	4.1	1.0	1.1	2.1	0.5	29.0	Y
1	56	3.2	33	6.8	4.9	2.5	0.5	3.4	1.1	32.0	Y
1	55	5.4	85	9.7	5.2	1.8	1.3	3.2	0.8	30.0	Y
0	56	4.0	45	9.2	4.1	0.6	1.3	1.4	0.9	30.0	Y
1	66	4.1	63	10.1	3.6	5.1	0.9	2.5	0.9	30.0	Y
0	66	14.1	146	8.7	5.8	3.3	1.0	3.4	1.5	33.0	Y
0	56	5.5	48	9.3	5.8	2.4	0.9	3.9	1.1	36.6	Y
1	55	3.7	93	7.2	3.2	1.9	0.6	1.8	0.8	30.0	Y
0	59	4.7	55	7.0	3.4	1.8	1.1	1.8	0.8	26.0	Y
1	54	9.9	159	8.8	5.2	1.6	1.0	3.5	0.7	27.0	Y
0	56	5.5	48	9.3	5.8	2.4	0.9	3.9	1.1	30.0	Y
1	60	6.5	30	9.0	5.9	3.4	0.8	3.7	0.5	30.0	Y
1	57	9.3	69	8.0	6.1	3.0	1.1	2.0	1.4	28.0	Y
1	54	5.5	69	11.0	6.3	6.8	0.7	2.4	3.1	29.0	Y
1	59	4.2	56	10.5	4.9	2.1	1.1	2.5	0.9	28.0	Y
1	60	3.9	49	6.4	4.0	2.3	1.0	2.0	1.0	31.0	Y
0	55	11.7	136	9.6	5.2	1.5	1.1	3.5	0.7	29.0	Y
0	61	3.3	31	7.2	5.8	2.6	1.6	0.9	1.5	36.0	Y
0	51	4.3	53	6.1	2.8	2.0	1.2	0.8	0.9	33.0	Y
1	52	7.8	315	7.7	3.5	1.3	1.0	1.6	1.4	33.0	Y
1	63	4.9	65	7.8	3.6	1.1	1.0	2.1	0.5	33.0	Y
0	55	5.6	58	10.6	4.0	3.1	1.0	2.6	1.4	35.0	Y
0	51	3.4	31	7.0	4.5	0.6	1.1	3.1	0.3	39.0	Y
1	55	5.4	56	7.9	4.9	2.1	1.1	2.5	0.9	28.0	Y
0	61	5.1	72	11.5	4.4	2.1	1.1	2.5	0.9	26.0	Y
1	55	4.6	77	6.5	6.0	1.5	1.3	4.1	0.6	30.0	Y
1	55	4.8	63	5.7	3.4	0.7	1.1	2.0	0.3	30.1	Y
1	58	4.8	60	5.5	0.6	2.5	1.1	2.0	0.6	38.0	Y
0	55	5.1	66	7.1	4.0	1.5	1.4	1.9	0.6	37.0	Y
1	54	4.2	48	6.5	2.4	1.0	1.0	0.9	0.7	33.0	Y
1	55	4.8	63	6.7	3.4	0.7	1.1	2.0	0.3	30.0	Y
1	53	3.0	48	9.5	7.2	2.0	1.9	2.0	0.7	32.0	Y
0	58	4.3	56	9.1	4.4	2.0	1.0	2.5	0.9	29.0	Y
0	56	2.3	36	10.2	4.8	1.0	1.4	2.9	0.4	30.0	Y
1	61	4.7	58	6.4	4.4	2.1	0.7	2.9	0.9	26.0	Y
0	55	2.3	36	10.2	4.8	1.0	1.4	2.9	0.4	36.6	Y
0	60	3.0	42	6.2	5.8	0.9	1.0	4.4	0.4	27.0	Y
1	52	8.0	66	11.0	4.0	1.1	0.8	3.5	0.8	28.0	Y
1	56	4.1	68	9.0	7.2	3.7	0.7	5.0	1.6	29.0	Y
0	51	3.4	49	10.7	7.0	2.7	1.0	4.8	1.2	26.0	Y
1	59	20.0	65	6.2	4.6	1.3	0.9	3.1	0.6	30.0	Y
0	68	5.7	71	7.0	5.0	1.7	0.8	3.5	0.8	36.6	Y
1	55	4.66	95	7.0	5.3	2.03	1.2	3.2	14.0	29.36	Y
1	59	14.0	65	6.2	4.6	1.3	0.9	3.1	0.6	30.0	Y
0	54	4.3	55	11.0	3.4	3.0	0.9	3.5	0.9	31.0	Y
0	54	4.3	44	7.6	5.4	2.0	1.0	3.5	0.9	30.0	Y
1	59	5.2	56	10.9	4.9	2.1	1.1	2.5	0.9	28.0	Y
1	55	5.7	76	6.8	5.5	1.5	0.7	4.1	0.7	29.0	Y
1	57	5.3	66	7.9	3.7	2.9	1.1	5.5	1.3	36.0	Y
1	77	6.2	99	7.2	3.2	1.1	0.8	2.0	0.5	29.0	Y
0	54	3.5	66	8.0	4.8	2.0	2.4	1.6	0.9	33.0	Y
1	55	3.7	93	7.2	3.2	1.9	0.6	1.8	0.8	31.0	Y
1	55	5.66	61	7.7	4.7	1.19	1.1	3.1	8.1	32.9	Y
1	60	6.2	87	4.8	4.8	1.6	0.8	1.2	0.5	35.0	Y
0	54	4.3	44	7.6	5.4	2.0	1.0	3.5	0.9	27.3	Y
1	55	6.66	73	10.9	3.5	3.2	0.9	1.3	22.2	43.25	Y
1	60	5.7	76	6.8	5.5	1.5	0.7	4.1	0.7	33.0	Y
1	55	3.66	67	7.0	5.6	1.91	1.3	3.5	13.1	39.18	Y
0	61	10.5	111	8.2	3.8	3.0	0.9	1.7	1.3	39.0	Y
0	63	2.4	66	7.4	7.1	4.1	1.5	3.8	1.0	38.0	Y
1	55	7.0	56	9.1	3.7	1.9	0.7	2.3	0.9	30.0	Y
0	55	3.0	41	4.3	4.6	0.7	1.8	1.1	1.3	37.0	Y
0	52	6.4	88	8.5	8.5	0.8	6.6	1.3	1.3	33.0	Y
1	55	7.0	56	9.1	3.7	1.9	0.7	2.3	0.9	27.0	Y
1	55	3.2	56	8.0	4.0	2.6	1.2	1.7	1.7	30.0	Y
0	51	5.6	49	6.5	4.1	2.1	0.7	2.5	0.9	32.0	Y
1	61	5.9	56	8.2	4.9	2.1	1.1	2.5	0.9	28.0	Y
0	58	3.9	40	11.4	4.1	1.0	0.9	1.7	1.7	26.0	Y
0	66	5.5	56	9.9	4.4	2.0	1.0	2.5	0.9	29.0	Y
1	54	6.3	87	8.2	2.3	0.7	0.8	1.2	0.3	29.0	Y
1	55	4.16	60	7.6	6.5	2.1	1.3	4.3	14.5	34.5	Y
1	62	4.1	63	9.5	3.6	5.1	0.9	2.5	0.9	30.0	Y
1	55	5.5	74	8.0	4.3	1.6	0.8	3.6	0.6	27.0	Y
1	54	3.4	38	9.3	5.3	3.3	1.0	1.4	1.3	28.0	Y
1	51	10.4	76	7.3	3.3	2.0	1.6	1.2	0.9	33.0	Y
0	60	4.5	39	8.7	5.2	2.1	0.8	3.6	0.9	27.0	Y
1	53	5.6	72	9.0	8.8	4.3	1.5	3.5	1.2	29.0	Y
1	52	5.4	56	7.9	4.9	2.1	1.1	2.5	0.9	28.0	Y
1	61	3.0	39	9.0	3.9	0.7	0.8	2.8	0.3	30.0	Y
1	60	5.1	60	11.0	4.5	1.7	0.9	2.9	0.7	31.0	Y
0	52	7.6	84	8.1	4.2	2.0	0.7	2.6	0.9	36.0	Y
0	56	1.9	20	11.7	5.5	5.3	0.9	1.3	1.2	33.0	Y
1	54	6.3	87	8.2	2.3	0.7	0.8	1.2	0.3	34.0	Y
1	60	4.0	63	12.0	3.6	5.1	0.9	2.5	0.9	30.0	Y
1	58	5.2	63	7.5	3.6	5.1	0.9	2.5	0.9	30.0	Y
1	55	3.33	79	9.7	4.1	2.03	1.08	2.2	14.0	33.6	Y
0	55	4.0	72	11.0	4.4	2.1	1.1	2.5	0.9	26.0	Y
0	59	3.5	48	8.0	6.3	2.7	0.9	1.6	0.3	35.0	Y
1	54	6.1	63	10.1	5.2	2.3	0.9	0.9	1.1	33.0	Y
0	57	4.5	73	9.4	5.1	2.4	0.8	2.0	1.1	39.0	Y
0	54	8.5	59	7.9	4.8	2.4	1.8	2.0	1.1	38.0	Y
1	60	5.1	59	9.0	4.5	1.6	6.3	2.0	1.0	37.0	Y
1	60	4.5	62	9.4	4.1	1.6	1.1	5.6	1.0	33.0	Y
0	61	5.2	64	10.3	7.3	3.3	1.0	3.1	1.5	32.0	Y
0	55	2.7	53	7.3	4.1	3.3	0.9	2.1	1.5	29.0	Y
1	63	4.3	42	9.0	4.2	3.4	0.9	2.0	1.0	26.0	Y
1	55	4.6	54	6.8	4.9	2.2	0.7	3.3	1.0	27.0	Y
1	52	4.4	61	9.0	5.9	3.5	0.7	3.6	1.6	28.0	Y
0	51	3.0	41	8.3	4.0	2.8	0.7	2.1	1.2	29.0	Y
0	58	2.7	53	7.3	4.8	3.3	0.9	2.6	1.5	30.0	Y
0	55	4.4	68	8.0	4.6	2.2	0.9	2.4	1.0	31.0	Y
0	54	8.6	75	8.9	4.6	2.6	0.9	1.3	1.0	36.0	Y
1	51	6.1	56	8.0	4.9	2.1	1.1	2.5	0.9	28.0	Y
0	58	5.0	62	9.3	5.8	3.6	1.1	1.9	0.6	31.0	Y
0	63	4.8	52	8.9	4.8	1.5	1.0	3.1	0.6	28.0	Y
1	53	7.8	64	8.0	6.4	3.5	1.7	2.0	1.0	33.0	Y
0	61	4.1	55	8.5	4.8	2.2	1.4	2.0	1.0	35.0	Y
1	54	4.7	78	7.3	3.6	1.7	0.8	2.1	0.7	29.0	Y
1	60	3.0	55	7.7	4.2	4.9	1.6	1.7	1.0	33.0	Y
1	53	2.0	55	7.7	4.4	3.3	0.9	2.1	1.5	27.0	Y
1	52	3.9	44	11.0	3.4	1.2	0.9	3.6	1.0	39.0	Y
1	56	2.0	55	7.7	4.4	3.3	0.9	2.1	1.5	38.0	Y
1	55	5.5	72	8.9	5.3	3.3	0.95	3.1	1.5	30.0	Y
0	59	5.1	87	7.6	5.9	2.1	1.6	1.7	1.5	37.0	Y
1	53	2.0	55	7.7	4.4	3.3	0.9	2.1	1.5	32.0	Y
1	55	4.0	71	6.9	4.8	2.2	1.1	2.8	15.4	34.05	Y
0	54	6.0	61	8.0	5.2	3.4	3.2	1.5	1.5	33.0	Y
0	57	7.7	62	8.6	3.3	1.4	1.1	1.6	0.6	32.0	Y
1	54	3.7	87	8.0	4.5	2.2	0.5	3.1	1.0	26.0	Y
1	57	6.4	75	7.3	6.1	4.3	1.2	3.7	1.9	30.1	Y
1	60	2.7	35	9.0	4.4	2.0	0.6	3.0	0.9	27.0	Y
0	60	5.4	47	6.8	5.1	2.1	1.1	3.0	1.0	28.0	Y
1	61	3.8	62	8.9	6.8	4.3	1.2	3.9	1.9	29.0	Y
1	57	4.1	63	9.7	3.6	5.1	0.9	2.5	0.9	30.0	Y
1	63	3.9	58	6.4	4.8	2.0	1.4	2.0	0.9	30.0	Y
1	55	4.0	71	7.8	4.2	3.7	1.2	1.3	1.7	33.0	Y
0	52	8.6	87	11.3	6.9	2.6	1.2	2.0	1.1	30.0	Y
1	55	8.6	73	10.2	3.9	2.0	1.5	1.5	0.9	31.0	Y
1	63	7.0	84	8.1	6.0	2.2	1.1	4.0	1.0	28.0	Y
0	63	4.2	72	9.3	4.4	2.1	1.1	2.5	0.9	26.0	Y
0	58	3.3	30	10.2	6.3	2.4	1.9	0.75	1.1	27.0	Y
1	56	5.0	84	8.6	5.0	1.7	1.45	1.9	0.7	33.0	Y
0	52	3.6	46	10.1	5.2	3.3	0.9	1.7	1.5	36.0	Y
0	51	3.1	36	6.8	2.9	1.0	1.0	1.7	1.5	33.0	Y
1	55	4.1	86	10.0	4.9	0.7	1.2	3.4	0.4	30.0	Y
1	55	2.7	39	11.7	3.9	0.6	1.3	2.3	0.2	30.0	Y
0	58	4.5	53	9.0	5.5	3.2	3.2	1.4	1.5	35.0	Y
1	55	4.1	86	10.0	4.9	0.7	1.2	3.4	0.4	33.0	Y
0	54	2.5	35	10.7	5.6	3.0	1.1	4.2	1.4	39.0	Y
1	58	5.9	61	8.0	4.3	2.4	0.9	2.0	1.1	29.0	Y
1	53	5.5	60	5.8	5.4	2.2	1.6	0.95	1.5	38.0	Y
1	55	4.9	56	7.7	3.0	0.3	1.3	1.5	0.1	30.0	Y
0	69	14.5	243	10.5	5.3	3.8	1.4	2.3	1.7	32.0	Y
1	61	3.1	42	7.2	5.8	3.9	1.0	3.1	1.8	37.0	Y
1	51	4.9	56	7.7	3.0	0.3	1.3	1.5	0.1	30.0	Y
1	60	14.5	179	8.7	5.0	1.8	1.1	1.0	0.8	33.0	Y
1	52	3.4	52	8.8	3.5	2.0	2.0	0.9	1.5	32.0	Y
0	51	3.8	38	10.0	4.6	1.0	1.3	2.3	0.4	33.0	Y
1	55	4.2	57	8.9	5.3	3.1	0.7	3.3	1.4	27.0	Y
0	56	3.8	42	9.0	4.0	5.1	1.75	0.96	2.2	26.0	Y
1	56	5.9	68	8.0	5.1	2.5	0.7	3.4	1.1	26.0	Y
1	55	3.66	61	9.9	5.3	3.3	0.9	3.1	22.7	30.1	Y
1	59	4.2	57	8.9	5.3	3.1	0.7	3.3	1.4	27.0	Y
0	64	2.0	35	7.9	5.3	3.1	0.9	3.1	1.4	33.0	Y
0	56	5.1	72	8.1	4.4	2.1	1.1	2.5	0.9	26.0	Y
0	54	3.8	50	10.2	4.7	1.2	1.6	1.7	1.5	28.0	Y
1	57	8.9	120	6.3	4.2	3.9	1.4	1.3	1.5	29.0	Y
1	54	6.7	97	9.5	6.1	2.3	1.3	1.4	1.5	30.0	Y
0	60	4.9	51	7.4	2.6	2.7	0.9	1.2	1.5	31.0	Y
0	60	3.6	36	8.3	5.9	2.0	1.0	1.5	1.5	36.0	Y
0	61	4.1	45	8.0	4.2	0.9	1.6	1.3	1.5	33.0	Y
0	54	11.3	130	7.7	6.3	5.4	0.8	3.3	2.4	33.0	Y
0	60	4.1	56	13.1	4.4	2.0	1.0	2.5	0.9	29.0	Y
1	60	5.5	70	10.4	9.9	3.5	1.0	7.5	1.5	31.0	Y
1	63	4.4	57	11.3	9.8	1.9	1.1	7.9	0.8	35.0	Y
1	55	4.2	68	8.3	4.8	3.1	0.4	2.4	1.4	33.0	Y
1	66	5.5	73	10.9	9.3	5.1	0.9	6.4	35.0	27.75	Y
1	52	4.9	68	10.2	5.9	2.9	1.0	3.6	1.3	39.0	Y
0	51	4.1	78	7.2	7.2	5.3	1.0	3.8	2.4	38.0	Y
1	55	5.0	73	6.5	4.7	2.1	1.1	2.7	31.0	35.2	Y
0	58	5.8	41	9.7	5.0	4.5	1.1	2.2	2.0	37.0	Y
0	56	5.6	45	10.8	4.2	2.2	1.0	2.2	1.0	26.0	Y
1	55	4.66	70	7.5	7.3	1.6	1.2	5.5	11.3	36.11	Y
1	55	22.0	145	8.0	6.7	3.7	1.7	2.0	1.5	33.0	Y
1	54	3.0	40	6.0	2.9	1.2	1.0	1.4	0.5	32.0	Y
1	53	2.7	38	8.8	4.8	1.3	1.7	1.6	2.0	26.0	Y
1	68	7.1	79	9.4	3.7	3.7	0.8	1.4	1.6	31.0	Y
1	61	3.0	42	8.0	6.0	3.1	1.0	3.7	1.4	27.0	Y
1	53	5.2	59	7.8	4.9	2.1	0.9	3.2	0.9	33.0	Y
0	60	5.9	41	6.6	2.8	2.7	0.5	1.1	1.2	28.0	Y
1	52	11.0	26	8.3	6.8	3.7	0.9	1.7	1.6	29.0	Y
1	60	2.1	56	7.6	3.3	1.7	0.9	1.7	0.8	36.6	Y
1	51	5.5	75	10.8	3.9	1.2	1.1	2.3	0.5	36.6	Y
1	55	3.33	68	7.2	4.0	2.3	1.05	2.04	16.3	38.62	Y
1	53	5.2	59	7.8	4.9	2.1	0.9	3.2	0.9	30.0	Y
0	56	2.6	68	8.0	3.0	2.0	1.1	2.3	0.5	30.0	Y
0	59	3.1	66	11.8	3.1	2.2	2.4	2.8	1.0	31.0	Y
1	54	5.0	59	9.3	3.8	1.0	1.8	1.0	0.4	36.0	Y
1	55	6.5	72	7.4	4.4	1.3	1.0	2.5	0.9	35.0	Y
0	57	3.7	36	10.6	5.9	1.6	1.2	4.0	0.7	33.0	Y
0	54	3.4	52	12.0	4.4	1.3	1.9	2.0	0.5	35.0	Y
0	53	3.3	48	12.8	5.1	3.0	0.9	2.9	1.3	37.0	Y
1	51	3.2	49	6.7	4.6	1.2	1.3	2.8	0.5	34.0	Y
1	60	5.6	74	2.0	5.2	2.0	1.6	1.8	1.0	33.0	Y
0	60	5.1	45	6.3	5.2	1.5	1.6	1.8	1.0	39.0	Y
1	61	0.5	59	7.5	4.5	1.8	1.0	2.7	0.8	38.0	Y
1	55	3.2	49	6.7	4.6	1.2	1.3	2.8	0.5	30.2	Y
0	63	6.1	46	9.8	3.9	0.8	1.8	1.9	1.0	37.0	Y
1	55	2.6	48	11.8	5.1	1.2	1.0	3.6	1.6	36.0	Y
1	55	2.6	48	11.8	5.1	1.2	1.0	3.6	0.5	33.0	Y
0	52	3.3	37	9.0	3.1	1.0	0.8	1.9	0.5	32.0	Y
1	51	3.4	40	14.7	2.6	1.1	0.6	1.5	0.5	26.0	Y
1	55	2.6	48	11.8	5.1	1.2	1.0	3.6	1.6	30.0	Y
0	58	3.0	50	11.9	4.4	1.6	1.0	4.1	1.0	27.0	Y
1	55	6.66	61	6.7	2.5	4.9	0.8	0.5	33.6	29.0	Y
1	55	7.8	99	7.1	2.7	1.0	0.8	1.4	0.5	28.0	Y
0	64	5.3	48	7.3	3.5	1.4	1.1	1.7	0.6	31.0	Y
1	54	5.4	84	8.1	5.2	3.3	1.4	2.0	1.5	29.0	Y
0	53	4.7	53	8.6	6.2	1.7	1.1	4.3	0.8	30.0	Y
0	55	4.4	48	7.7	3.4	0.7	1.0	2.1	0.4	29.0	Y
1	67	7.8	99	7.1	2.7	1.0	0.8	1.4	0.5	29.63	Y
1	61	7.8	89	10.9	4.9	1.7	1.0	3.2	0.7	31.0	Y
0	56	7.7	68	9.8	6.1	3.2	0.7	4.1	1.4	27.0	Y
0	60	3.7	53	9.0	5.8	2.0	1.4	2.0	1.5	36.0	Y
0	52	4.4	48	7.7	3.4	0.7	1.0	2.1	0.4	33.0	Y
0	56	5.6	46	9.1	5.6	5.8	1.6	1.7	1.0	35.0	Y
0	59	6.2	68	8.1	5.5	2.2	0.7	2.0	1.5	33.0	Y
1	54	6.8	73	7.5	5.1	2.0	1.3	1.4	1.5	39.0	Y
0	57	4.5	68	9.0	4.5	4.1	0.7	2.3	1.9	38.0	Y
1	54	5.3	88	8.0	5.0	6.7	0.9	2.6	2.6	37.0	Y
1	60	3.3	73	9.0	5.1	3.0	1.1	2.6	1.3	33.0	Y
0	67	4.5	56	13.1	4.4	2.0	1.0	2.5	0.9	29.0	Y
0	60	3.8	34	8.3	4.3	3.0	1.4	2.5	2.0	32.0	Y
0	61	13.2	98	8.0	6.6	4.5	1.6	0.9	2.0	26.0	Y
1	63	6.6	64	9.4	4.0	0.9	0.9	4.0	0.4	27.0	Y
0	61	24.0	401	7.0	4.3	2.9	0.4	2.7	1.3	30.0	Y
0	55	24.0	401	6.3	4.3	2.9	0.4	2.7	1.3	28.0	Y
1	52	5.3	56	8.8	5.3	2.5	1.1	2.3	1.1	29.0	Y
0	61	24.0	401	7.0	4.3	2.9	0.4	2.7	1.3	36.6	Y
1	54	5.1	56	8.5	4.9	2.1	1.1	2.5	0.9	28.0	Y
1	51	4.0	95	7.1	4.2	1.9	0.9	1.1	0.8	30.0	Y
1	52	5.3	95	7.8	4.9	4.9	0.9	2.8	2.2	28.0	Y
0	51	4.2	72	11.2	4.4	2.1	1.1	2.5	0.9	26.0	Y
0	55	4.9	63	3.7	6.1	1.6	1.4	4.0	0.7	26.0	Y
1	58	10.0	112	9.0	4.5	2.9	1.9	1.5	2.0	31.0	Y
0	55	6.2	52	9.3	5.6	3.7	1.3	1.5	2.0	36.0	Y
1	60	4.2	39	8.8	4.5	2.2	1.1	1.4	1.1	34.0	Y
1	54	5.8	76	7.3	5.1	1.2	1.8	1.9	0.7	33.0	Y
0	53	10.3	83	10.9	7.2	3.4	1.8	4.1	1.0	35.0	Y
0	61	3.0	40	12.4	4.7	1.5	0.9	1.0	0.7	33.0	Y
1	62	5.0	63	12.2	3.6	5.1	0.9	2.5	0.9	30.0	Y
0	55	4.0	56	13.7	4.4	2.0	1.0	2.5	0.9	37.0	Y
1	63	5.9	63	7.1	3.6	5.1	0.9	2.5	0.9	30.0	Y
0	55	4.9	63	3.7	6.1	1.6	1.4	4.0	0.7	34.0	Y
0	57	3.2	31	11.9	6.1	2.6	0.9	4.1	1.1	30.1	Y
0	60	3.2	31	11.9	6.1	2.6	0.9	4.1	1.1	39.0	Y
0	70	5.5	38	8.7	5.9	1.3	1.4	0.75	0.6	30.0	Y
0	79	5.2	54	9.2	6.4	3.0	1.1	4.1	1.3	30.0	Y
0	54	5.3	45	9.0	5.7	3.3	0.8	3.6	1.5	27.0	Y
0	66	4.9	41	5.7	5.2	1.4	0.9	2.3	0.5	30.0	Y
0	52	5.3	45	9.0	5.7	3.3	3.6	1.5	1.0	38.0	Y
1	68	7.4	98	12.9	8.8	4.5	1.1	5.6	2.1	29.0	Y
0	56	4.7	55	12.6	7.9	5.0	1.3	1.6	1.0	37.0	Y
0	55	2.9	41	9.5	5.9	1.7	1.2	3.6	0.8	26.0	Y
1	59	6.8	62	8.9	4.5	1.2	0.9	3.1	0.5	33.0	Y
1	54	4.9	66	8.7	5.7	2.3	1.1	2.3	1.0	32.0	Y
1	54	4.3	63	12.1	3.6	5.1	0.9	2.5	0.9	30.0	Y
1	57	7.4	43	9.0	3.9	1.4	0.7	2.6	0.6	26.0	Y
0	54	3.8	32	10.8	3.4	0.8	1.4	1.6	1.5	27.0	Y
1	76	5.9	56	10.9	4.6	7.0	0.6	1.3	3.1	33.0	Y
1	76	5.9	56	10.9	4.6	7.0	0.6	1.3	3.1	31.0	Y
1	55	6.833	64	6.7	4.8	2.8	0.9	2.7	19.5	27.0	Y
0	60	4.9	45	10.6	6.7	5.9	0.9	1.9	1.5	28.0	Y
0	60	3.8	44	9.4	7.0	2.2	0.5	1.0	1.5	29.0	Y
1	61	5.9	56	10.9	4.6	7.0	0.6	1.3	3.1	30.0	Y
1	51	3.9	53	10.9	3.6	1.1	0.8	2.3	1.0	29.0	Y
0	54	7.0	72	7.6	4.9	2.8	0.8	3.0	1.2	31.0	Y
1	56	6.3	87	12.4	5.0	2.3	0.8	3.2	1.0	26.0	Y
1	63	6.3	87	12.4	5.0	2.3	0.8	3.2	1.0	31.0	Y
1	55	3.6	74	11.7	6.0	3.3	1.0	3.0	1.3	36.0	Y
1	59	4.0	56	10.0	4.9	2.1	1.1	2.5	0.9	28.0	Y
1	55	11.1	139	10.8	4.8	2.2	0.9	3.0	1.0	26.0	Y
1	52	4.1	139	10.8	4.8	2.2	0.9	3.0	1.0	33.0	Y
1	55	11.1	139	10.8	4.8	2.2	0.9	3.0	1.0	31.0	Y
1	51	3.7	58	9.0	6.2	1.5	1.6	1.7	1.5	35.0	Y
1	55	6.7	56	10.6	6.2	1.6	1.35	0.95	0.6	36.6	Y
0	62	9.6	66	10.7	5.3	2.7	0.7	2.1	1.2	29.0	Y
1	58	5.3	62	10.2	4.1	3.8	1.1	1.3	1.5	33.0	Y
0	67	3.2	38	8.7	5.0	3.0	1.1	2.7	1.3	30.0	Y
0	55	2.1	39	8.5	4.4	1.9	1.5	1.6	1.5	39.0	Y
0	54	3.7	38	11.6	4.7	4.0	0.8	2.3	1.8	38.0	Y
0	55	2.6	36	8.4	6.3	1.5	2.6	1.9	0.6	30.0	Y
1	55	6.5	65	10.2	10.3	2.6	1.03	5.9	18.1	30.1	Y
0	53	3.9	45	11.5	5.2	2.2	1.2	3.6	1.0	37.0	Y
1	55	4.4	56	10.0	4.9	2.1	1.1	2.5	0.9	28.0	Y
0	61	2.5	45	11.6	9.7	13.8	1.0	3.1	6.3	33.0	Y
0	60	4.8	39	13.0	6.9	2.7	1.6	1.7	1.5	32.0	Y
1	55	5.2	67	5.5	5.9	2.0	0.8	4.2	0.9	30.0	Y
0	59	4.8	45	10.6	5.2	2.6	1.4	1.7	1.2	30.0	Y
1	55	5.2	67	7.5	5.9	2.0	0.8	4.2	0.9	29.0	Y
1	54	3.4	57	9.7	5.4	2.4	0.8	3.6	1.1	31.0	Y
1	54	3.4	57	9.7	5.4	2.4	0.8	3.6	1.1	27.0	Y
1	52	4.7	56	10.2	4.7	1.7	1.2	2.8	0.7	26.0	Y
0	51	2.5	45	7.4	5.2	4.9	1.0	0.95	2.2	29.0	Y
0	56	2.3	22	10.2	5.8	2.0	1.1	1.8	0.9	27.0	Y
1	59	4.5	59	12.5	5.7	2.7	1.2	3.3	1.2	28.0	Y
1	54	7.4	84	10.7	4.1	2.2	0.9	2.2	1.0	29.0	Y
1	57	5.7	69	6.3	5.2	2.6	1.1	1.2	1.2	30.0	Y
0	54	8.7	120	8.1	4.0	1.8	1.7	1.8	1.5	31.0	Y
1	51	10.4	76	7.3	3.3	2.0	1.0	1.2	0.9	33.0	Y
1	60	4.2	39	8.8	4.5	2.2	0.8	1.4	1.1	34.0	Y
1	60	5.7	74	12.7	4.5	2.1	0.9	1.8	0.9	36.0	Y
1	60	5.0	55	10.0	4.5	1.3	0.9	3.0	0.6	33.0	Y
1	67	13.3	107	7.1	3.0	2.2	0.8	1.3	1.0	27.0	Y
1	61	6.0	72	9.0	4.5	2.7	3.8	1.2	1.5	35.0	Y
0	63	7.9	80	8.0	4.7	1.5	1.9	1.9	1.5	33.0	Y
0	55	4.5	34	10.4	4.7	2.5	0.2	3.4	1.1	28.36	Y
0	55	3.9	49	12.2	4.8	2.1	1.8	1.0	0.9	30.0	Y
1	66	4.6	50	11.0	3.5	0.6	0.8	2.5	0.3	26.0	Y
1	68	2.9	35	11.5	4.9	2.1	2.3	1.8	0.8	33.0	Y
0	60	5.6	72	7.5	4.4	2.1	1.1	2.5	0.9	26.0	Y
1	55	3.66	60	10.8	7.3	1.6	1.2	5.5	11.3	47.75	Y
1	55	4.6	50	9.0	3.5	0.6	0.8	2.5	0.3	39.0	Y
0	52	6.0	45	11.1	4.7	0.7	1.0	1.2	0.3	38.0	Y
0	51	4.5	34	10.4	4.7	2.5	3.4	1.1	1.5	37.0	Y
1	58	2.0	72	10.9	4.8	1.6	1.0	3.1	0.7	33.0	Y
1	55	6.66	61	7.7	4.1	2.03	1.08	2.2	14.0	37.62	Y
0	56	2.8	36	13.6	6.5	4.4	1.85	0.75	2.0	36.6	Y
1	56	4.1	51	11.5	5.9	1.7	1.73	1.04	0.7	31.0	Y
1	55	4.0	64	9.7	5.3	3.6	0.7	3.1	1.6	32.0	Y
0	54	2.0	37	13.8	5.0	1.2	1.6	0.9	1.5	26.0	Y
1	53	7.5	230	11.6	9.1	1.5	1.4	2.1	7.0	27.0	Y
1	55	8.6	68	6.4	4.9	1.2	1.3	3.1	0.5	29.0	Y
0	61	4.6	40	10.6	7.2	4.9	1.35	1.4	1.5	28.0	Y
1	60	9.6	83	11.5	4.1	1.4	1.8	5.1	0.6	29.0	Y
0	52	4.0	58	9.0	4.6	3.1	1.8	5.0	1.5	30.0	Y
1	60	6.4	83	12.3	4.0	1.9	0.7	2.6	0.9	31.0	Y
1	60	6.4	83	12.3	4.0	1.9	0.7	2.6	0.9	29.0	Y
1	56	4.2	70	6.9	4.2	2.6	1.8	4.0	1.5	31.0	Y
0	64	7.1	68	8.0	5.6	2.6	0.8	3.8	1.1	31.0	Y
1	59	3.4	62	8.0	5.5	2.5	1.1	3.3	1.1	36.0	Y
0	54	2.8	22	14.6	4.0	1.0	1.8	1.3	1.5	33.0	Y
1	57	2.5	55	13.0	6.3	7.2	1.2	3.3	2.8	35.0	Y
1	54	5.4	68	3.0	1.2	0.7	1.0	0.5	1.5	33.0	Y
1	55	3.8	50	9.6	5.7	4.5	1.0	3.0	2.1	32.0	Y
0	60	3.2	87	10.5	4.6	4.0	0.9	3.0	1.8	39.0	Y
1	55	5.0	81	3.7	5.7	1.19	1.1	4.1	8.1	35.16	Y
1	60	5.1	62	12.3	6.1	3.8	1.1	3.5	1.7	38.0	Y
1	61	6.5	78	9.2	6.5	2.4	1.7	1.8	1.5	37.0	Y
1	55	4.16	30	6.8	6.12	3.5	1.03	3.6	24.5	27.33	Y
0	59	5.7	86	9.3	5.3	2.7	1.0	3.2	1.2	31.0	Y
1	63	7.9	88	7.4	4.7	2.0	1.4	4.2	1.5	33.0	Y
0	55	5.7	86	9.3	5.3	2.7	1.0	3.2	1.2	32.0	Y
0	55	4.7	34	9.9	5.1	4.5	0.6	2.7	2.0	34.0	Y
0	58	2.7	39	10.1	6.3	2.4	1.4	3.8	1.1	30.0	Y
0	55	4.7	34	9.9	5.1	4.5	0.6	2.7	2.0	31.0	Y
0	52	4.7	34	9.9	5.1	4.5	0.6	2.7	2.0	26.0	Y
1	51	3.2	61	13.7	3.5	1.0	0.9	1.4	1.5	27.0	Y
1	58	5.8	76	9.7	8.4	6.3	0.9	1.6	1.5	28.0	Y
0	51	2.5	35	9.6	3.0	0.7	1.3	1.3	0.3	26.0	Y
0	55	4.0	56	9.4	6.4	4.1	1.0	3.5	1.9	29.0	Y
1	54	4.0	76	9.2	5.7	4.2	0.9	3.2	1.9	30.0	Y
0	53	4.2	39	8.0	5.7	4.2	0.9	1.6	1.9	31.0	Y
1	61	7.2	75	9.0	2.9	0.7	1.0	1.6	0.3	36.0	Y
1	60	7.5	83	7.6	4.6	4.6	0.6	2.7	1.4	33.0	Y
1	52	7.5	90	10.5	3.0	1.5	0.6	2.2	0.7	35.0	Y
1	59	5.3	70	9.8	5.2	3.4	1.35	1.45	1.3	30.0	Y
0	52	2.8	35	12.8	4.8	4.0	1.1	2.1	1.8	36.6	Y
0	56	4.5	57	11.8	3.9	3.1	9.9	1.8	1.4	33.0	Y
0	68	4.2	41	11.9	4.0	1.1	2.3	1.1	0.5	30.0	Y
0	59	4.2	41	11.9	4.0	1.1	2.3	1.1	0.5	39.0	Y
0	64	2.2	89	11.8	6.7	2.0	0.9	5.0	0.9	30.0	Y
1	54	4.0	55	11.3	5.3	7.7	0.7	1.5	3.5	38.0	Y
1	57	1.1	27	12.3	3.1	1.6	1.7	0.95	1.5	37.0	Y
0	54	2.2	29	11.8	6.7	2.0	0.9	5.0	0.9	33.0	Y
0	55	6.0	43	11.2	2.4	1.3	0.4	1.4	0.6	32.0	Y
0	55	3.5	32	14.5	5.3	1.5	0.7	3.9	0.7	26.0	Y
1	55	4.6	48	11.2	5.1	3.5	1.7	1.8	1.6	30.0	Y
1	60	6.2	35	8.5	5.8	2.9	0.4	3.0	1.6	32.0	Y
1	51	3.3	41	13.9	6.0	1.1	1.4	1.3	0.4	27.17	Y
0	60	6.6	43	11.2	2.4	1.3	0.4	1.4	0.6	26.0	Y
1	55	5.0	64	12.3	6.0	3.9	0.8	3.7	27.2	37.0	Y
0	61	3.5	32	14.5	5.3	1.5	0.7	3.9	0.7	27.0	Y
1	63	3.5	54	10.1	5.9	3.1	1.1	2.6	1.4	28.0	Y
1	55	5.3	49	10.5	5.6	5.5	0.7	2.6	2.5	32.0	Y
0	55	5.3	33	8.8	4.5	1.4	1.9	2.1	0.6	26.0	Y
0	55	2.4	36	12.4	4.3	2.4	1.8	1.3	1.5	29.0	Y
1	55	5.3	49	10.5	5.6	5.5	0.7	2.6	2.5	27.4	Y
1	52	6.0	72	10.5	5.7	3.6	1.0	1.7	2.0	30.0	Y
1	51	5.3	49	10.5	5.6	5.5	0.7	2.6	2.0	31.0	Y
1	57	3.6	56	11.9	5.4	1.5	1.1	3.7	0.7	31.0	Y
0	58	3.7	36	10.7	4.2	0.5	0.9	3.1	0.2	36.0	Y
1	55	3.5	76	10.3	9.7	12.7	0.9	3.0	5.8	33.0	Y
0	54	9.0	70	10.8	3.7	3.1	1.2	2.0	1.4	35.0	Y
1	53	5.9	67	9.9	5.2	1.8	0.9	3.6	0.6	33.0	Y
1	61	3.6	67	10.1	5.1	1.4	0.9	5.6	2.0	39.0	Y
0	60	4.4	49	12.3	4.6	2.3	0.9	3.6	2.0	38.0	Y
0	52	2.6	30	10.0	5.4	2.1	0.9	0.9	2.0	37.0	Y
1	55	5.1	61	10.5	4.6	1.5	0.8	2.1	0.6	30.0	Y
1	56	4.6	55	10.8	3.4	2.0	0.7	2.0	0.8	33.0	Y
0	59	6.2	62	11.6	6.3	4.4	0.9	0.8	2.0	32.0	Y
0	54	2.7	49	13.7	6.8	1.7	0.8	4.7	0.8	30.0	Y
0	54	2.7	49	13.7	6.2	1.7	0.8	4.7	0.8	26.0	Y
0	55	3.1	39	12.3	5.3	1.6	1.45	1.7	0.7	28.0	Y
1	55	4.9	33	10.2	3.9	0.6	1.3	2.3	0.3	32.0	Y
1	60	5.4	68	11.2	6.0	2.9	1.0	3.8	1.3	30.0	Y
0	57	2.1	44	8.9	5.2	1.1	1.0	3.7	0.5	27.0	Y
1	55	4.9	33	10.2	3.9	0.6	1.3	2.3	0.3	27.0	Y
1	60	5.4	68	11.2	6.0	2.9	1.0	3.8	1.3	26.0	Y
1	54	4.5	70	10.5	4.3	2.4	1.6	1.7	2.0	28.0	Y
1	60	4.9	33	10.2	3.9	0.6	1.3	2.3	0.3	29.0	Y
0	60	2.1	34	12.3	6.2	5.8	1.0	3.0	2.0	30.0	Y
0	61	7.1	45	13.6	6.6	2.6	1.1	4.4	1.1	31.0	Y
0	63	2.8	54	11.2	4.2	1.1	1.7	1.4	2.0	36.0	Y
1	55	5.1	71	9.7	3.2	1.4	1.0	3.0	2.0	33.0	Y
1	55	4.4	38	13.2	3.9	1.3	1.6	1.7	0.6	34.0	Y
1	52	4.4	38	13.2	3.9	1.3	1.6	1.7	0.6	35.0	Y
1	55	3.7	71	9.8	5.8	7.7	1.8	0.9	3.5	31.5	Y
1	51	4.9	72	12.5	3.2	0.9	1.0	2.8	2.0	33.0	Y
0	58	3.1	36	10.6	5.4	4.7	1.1	2.2	2.1	39.0	Y
1	55	5.1	39	15.9	4.2	1.2	1.4	3.0	2.0	38.0	Y
1	54	10.4	126	10.0	4.4	1.3	1.4	1.0	2.0	37.0	Y
1	53	14.9	327	11.0	5.9	8.7	1.0	3.0	3.4	33.0	Y
0	60	5.0	60	14.8	3.1	2.2	1.3	1.4	1.0	32.0	Y
1	61	5.5	70	9.2	5.5	3.0	1.6	1.7	0.8	32.0	Y
0	60	4.5	57	14.4	6.8	2.9	1.0	0.9	1.6	26.0	Y
1	52	3.9	74	11.7	7.0	8.5	1.6	1.4	2.0	27.0	Y
0	64	3.6	48	15.0	7.7	4.7	0.7	5.0	2.1	32.0	Y
1	55	4.33	44	10.5	5.7	1.3	1.5	3.6	9.0	32.65	Y
0	56	3.6	48	15.0	7.7	4.7	5.0	2.1	2.0	28.0	Y
0	59	6.0	28	14.6	6.1	4.4	1.2	1.3	2.0	29.0	Y
0	55	5.5	50	12.2	6.3	2.3	9.0	4.4	1.0	31.0	Y
1	54	2.9	79	10.3	5.0	3.2	1.8	1.7	2.0	30.0	Y
0	57	4.3	41	10.2	5.5	1.1	1.4	1.7	2.0	31.0	Y
1	55	4.1	58	10.3	7.3	4.6	1.3	1.4	0.7	29.0	Y
1	55	4.7	32	7.8	3.8	0.9	1.5	1.9	0.4	33.0	Y
1	54	4.3	90	13.2	9.2	1.2	1.6	2.4	2.0	36.0	Y
1	60	4.0	78	14.1	4.1	1.3	1.8	3.6	2.0	33.0	Y
1	55	3.8	66	10.2	4.3	3.3	0.6	2.4	1.5	31.0	Y
1	60	4.1	78	11.0	3.8	0.7	0.7	2.8	0.3	35.0	Y
1	61	4.1	57	9.4	3.7	1.5	0.7	4.6	2.0	33.0	Y
0	63	6.4	59	11.6	8.1	2.7	0.7	4.1	1.2	39.0	Y
1	55	9.0	66	8.3	5.7	2.6	0.7	4.1	1.1	38.0	Y
1	55	4.7	53	12.2	5.7	3.5	0.7	3.6	1.6	25.6	Y
1	52	4.7	53	12.2	5.7	3.5	3.6	1.6	1.0	37.0	Y
0	68	6.1	49	8.2	8.0	4.8	1.3	4.8	2.2	26.0	Y
0	69	6.1	49	8.2	8.0	4.8	1.3	4.8	2.2	34.0	Y
0	55	4.3	57	10.6	6.6	4.1	1.8	1.3	1.8	29.0	Y
1	51	5.2	63	11.0	6.7	2.1	1.8	1.3	1.0	33.0	Y
1	58	3.4	48	11.2	4.8	1.4	1.8	1.3	1.0	32.0	Y
1	55	7.1	72	12.2	6.9	4.5	1.3	1.4	1.0	26.0	Y
0	54	5.9	74	12.4	5.5	1.3	1.6	1.7	1.9	27.0	Y
1	53	3.8	59	10.9	5.1	3.2	1.8	2.0	1.0	28.0	Y
0	61	4.2	69	10.0	6.1	6.8	0.8	3.3	2.6	29.0	Y
1	52	5.5	62	13.2	4.9	2.2	1.2	2.7	1.0	29.0	Y
0	60	4.6	47	12.0	5.0	3.9	1.1	2.4	1.7	30.0	Y
0	56	4.6	47	12.0	5.0	3.9	1.1	2.4	1.7	36.6	Y
0	67	5.3	72	14.7	5.8	1.8	1.1	3.9	0.8	31.0	Y
1	55	3.9	51	10.7	3.6	1.2	1.4	1.7	0.5	30.0	Y
1	68	3.9	51	10.7	3.6	1.2	1.4	1.7	0.5	36.0	Y
1	61	7.2	78	9.1	6.5	1.5	1.4	0.9	0.5	33.0	Y
1	56	20.8	800	9.0	4.6	2.0	1.2	2.5	0.9	35.0	Y
1	60	2.1	56	7.2	6.3	3.7	1.0	3.7	1.7	28.0	Y
1	53	4.2	55	8.0	5.0	2.5	1.3	2.3	1.6	30.0	Y
1	55	9.2	101	8.5	5.6	1.9	1.3	1.2	0.7	28.0	Y
1	58	5.9	67	9.9	5.2	1.8	0.9	3.6	0.6	29.0	Y
0	58	6.0	66	6.9	5.7	1.3	1.4	4.9	0.6	24.0	Y
1	55	5.8	60	9.0	4.6	1.9	1.2	2.6	0.8	30.0	Y
0	42	2.3	52	7.0	5.2	2.8	3.1	1.3	0.9	24.0	Y
1	55	3.0	30	9.1	6.6	2.9	1.1	4.3	1.3	29.0	Y
1	55	10.3	198	9.7	4.2	3.8	1.6	3.0	0.8	32.0	Y
0	53	4.3	44	8.8	5.8	1.7	1.1	3.9	0.9	38.0	Y
0	73	3.1	50	8.9	3.4	1.5	1.2	2.9	1.1	22.0	Y
1	57	3.0	60	7.9	4.8	2.4	1.8	2.0	1.1	27.0	Y
1	51	5.5	83	9.4	3.8	0.9	1.5	2.0	0.2	30.0	Y
1	60	20.8	800	9.0	2.3	1.1	0.9	0.9	0.5	33.0	Y
0	44	3.6	59	9.1	5.4	2.4	1.1	3.2	1.1	23.0	Y
1	51	3.5	72	7.0	5.4	1.5	1.0	3.7	0.7	27.0	Y
0	30	3.1	54	7.3	5.9	1.8	1.6	3.5	0.8	21.0	Y
0	45	2.2	38	9.6	4.1	1.8	1.0	2.3	0.8	30.0	Y
0	60	5.4	47	6.9	3.6	0.8	1.8	1.5	0.4	28.0	Y
1	54	3.8	62	8.8	5.4	2.2	1.1	7.0	0.9	30.0	Y
0	55	5.8	41	9.7	5.0	4.5	1.1	2.2	2.0	28.0	Y
0	55	8.5	59	7.6	3.3	1.7	0.9	1.7	0.8	32.0	Y
1	60	7.5	83	7.2	2.8	1.9	1.3	2.0	0.8	35.0	Y
1	55	6.1	80	8.5	5.6	2.1	0.9	3.8	0.4	26.0	Y
1	45	4.3	71	7.2	5.6	2.0	1.1	3.0	1.0	19.0	Y
1	56	3.4	68	9.7	5.6	2.6	0.9	3.7	1.1	29.0	Y
0	55	1.8	24	6.7	4.8	0.6	1.9	2.6	1.1	27.0	Y
0	59	11.2	99	7.4	4.0	2.7	0.7	2.3	1.2	31.0	Y
0	59	4.8	51	7.0	3.6	0.8	1.8	1.5	0.4	28.0	Y
0	54	7.2	67	6.5	4.1	1.4	1.8	1.7	0.6	29.0	Y
1	76	4.1	52	7.0	3.3	1.6	1.2	1.4	0.7	31.0	Y
1	54	3.3	46	10.0	4.3	1.6	1.1	2.0	1.8	35.0	Y
1	54	3.6	46	6.9	4.0	4.5	1.0	1.2	2.0	33.0	Y
0	61	3.7	51	6.5	6.4	1.8	3.2	2.5	0.8	30.0	Y
0	52	4.2	46	6.8	3.6	1.9	1.9	1.6	1.2	36.6	Y
1	51	6.7	73	10.4	4.9	6.7	1.6	0.6	3.0	37.0	Y
0	42	4.5	52	8.0	5.0	2.5	1.3	2.3	1.6	30.0	Y
1	51	38.9	58	6.8	5.9	2.6	1.4	3.4	1.2	33.0	Y
0	60	4.8	44	8.0	3.5	1.8	1.4	1.4	0.8	27.0	Y
1	54	2.8	43	6.9	6.7	2.4	1.1	4.6	1.1	30.0	Y
1	73	6.1	83	12.0	5.0	3.3	1.3	2.4	1.5	33.0	Y
1	55	5.6	46	10.3	5.3	3.7	1.1	2.8	1.7	30.0	Y
1	60	4.2	59	8.9	6.8	4.3	1.2	3.9	1.9	30.0	Y
1	60	6.9	79	8.0	2.5	1.9	1.3	3.1	0.8	30.0	Y
0	56	4.0	38	7.7	6.1	2.3	1.6	3.6	1.0	26.0	Y
1	55	26.4	228	7.1	4.1	1.9	1.3	2.0	0.9	27.0	Y
0	56	2.8	51	7.0	5.3	2.1	1.6	2.9	0.9	21.0	Y
1	54	3.0	67	7.0	4.8	1.7	1.3	2.8	0.7	26.0	Y
1	56	4.9	32	10.7	3.6	3.6	1.3	0.9	1.6	31.0	Y
1	61	4.1	44	10.3	6.4	11.6	1.1	0.7	5.2	31.0	Y
0	61	8.1	72	16.0	7.7	3.1	1.6	4.9	1.4	26.0	Y
1	59	4.6	53	13.3	5.4	3.0	1.2	3.0	1.3	29.0	Y
0	55	4.4	35	11.7	5.0	3.5	1.5	2.1	1.5	29.0	Y
1	61	6.6	72	8.5	5.6	1.9	1.3	1.2	0.7	28.0	Y
0	52	8.0	56	13.8	5.6	2.5	0.9	3.7	1.1	26.0	Y
1	54	4.5	38	10.7	5.0	4.4	1.4	1.8	2.0	31.0	Y
1	60	5.7	55	10.6	3.0	2.7	0.6	1.2	1.2	33.0	Y
0	55	4.5	42	9.4	3.8	0.9	1.5	2.0	0.2	30.0	Y
0	54	3.8	59	9.1	6.5	2.6	1.4	4.0	1.1	33.0	Y
1	55	2.0	51	6.5	5.2	2.3	1.2	4.3	1.4	22.0	Y
0	56	3.0	48	7.2	6.5	3.4	0.9	2.6	1.2	33.0	Y
0	55	3.7	41	10.8	5.4	2.2	1.2	3.3	1.0	35.0	Y
0	76	2.4	41	11.3	5.3	1.7	1.0	3.5	0.8	29.0	Y
1	60	5.4	64	10.4	3.8	1.5	0.8	2.3	0.6	31.0	Y
1	56	5.0	61	9.2	4.6	1.0	1.5	1.45	0.7	30.0	Y
1	55	5.1	70	11.0	5.2	1.9	1.3	3.1	0.9	31.0	Y
0	31	4.8	52	6.5	5.5	2.1	1.0	3.6	0.9	33.0	Y
0	35	4.3	49	8.5	7.2	3.6	0.8	5.0	0.8	21.0	Y
0	60	8.5	92	6.8	2.1	2.3	0.9	2.8	1.2	30.0	Y
0	44	4.6	54	9.4	6.8	2.9	1.1	4.5	1.3	23.0	Y
0	51	10.5	111	8.1	3.8	3.2	0.8	1.7	1.4	34.0	Y
0	36	7.5	82	7.9	5.5	2.5	0.7	4.1	0.6	24.0	Y
0	36	2.8	39	8.6	6.2	3.3	1.5	4.1	1.4	24.0	Y
0	56	4.5	57	11.8	3.9	3.1	0.9	1.8	1.4	30.0	Y
1	51	4.4	57	11.3	9.8	1.9	1.1	7.9	0.8	37.0	Y
0	55	4.3	56	7.0	3.8	2.6	1.0	2.1	1.6	30.0	Y
1	55	4.7	55	6.8	3.4	1.7	1.2	1.5	0.4	28.0	Y
1	55	3.9	46	6.5	6.9	3.5	2.0	3.5	1.6	26.0	Y
1	58	4.0	55	7.8	4.0	3.9	1.5	1.4	1.4	28.0	Y
1	55	5.4	62	6.8	4.2	3.7	1.0	1.6	1.7	34.0	Y
1	55	4.8	77	11.1	5.7	4.0	0.9	3.3	1.8	30.0	Y
1	62	6.3	82	6.5	4.3	3.4	0.8	2.1	1.5	31.0	Y
1	57	4.1	70	9.2	5.4	1.2	1.0	3.8	0.5	32.0	Y
0	55	4.1	34	13.9	5.4	1.6	1.6	3.1	0.7	33.0	Y
0	55	3.1	39	8.5	5.9	2.1	1.2	4.0	1.2	32.0	Y
0	55	5.7	88	7.2	6.5	3.4	0.9	2.6	1.2	33.0	Y
1	51	2.5	55	13.0	6.3	7.2	1.2	3.3	2.8	35.0	Y
1	60	5.4	84	8.0	2.5	1.9	1.3	3.1	0.8	30.0	Y
1	58	8.2	81	10.4	6.0	3.0	1.1	0.8	0.5	35.0	Y
0	63	4.7	55	12.6	7.9	5.0	1.3	2.1	0.7	35.0	Y
1	55	6.9	80	9.8	7.3	1.2	1.5	1.6	0.5	29.0	Y
0	55	2.1	23	9.96	4.1	4.2	1.2	1.4	1.3	29.0	Y
1	60	5.3	62	10.2	4.1	3.8	1.1	1.35	0.6	31.0	Y
0	61	3.4	38	9.2	3.9	2.8	1.2	1.5	1.3	26.0	Y
1	63	3.4	52	8.8	5.8	1.7	1.1	3.9	0.9	38.0	Y
0	61	3.8	32	10.3	3.4	0.8	1.4	1.6	0.8	32.0	Y
0	51	4.1	41	9.1	3.9	1.2	0.8	2.7	0.4	33.0	Y
0	53	10.3	132	12.4	7.1	2.6	1.3	0.9	1.0	32.0	Y
1	51	4.4	67	6.8	6.7	3.7	0.9	2.9	1.7	32.0	Y
0	62	4.8	52	11.8	3.7	0.8	0.8	2.6	0.3	33.0	Y
1	60	3.3	59	7.6	3.5	1.0	1.3	1.5	0.7	30.0	Y
0	60	3.4	27	14.7	3.5	1.9	1.3	1.6	1.4	35.0	Y
1	61	4.3	70	9.1	6.6	2.9	1.1	4.3	1.3	29.0	Y
1	51	3.2	61	13.7	3.5	1.0	0.9	1.4	2.6	32.0	Y
0	55	6.6	168	7.0	4.0	2.3	1.0	2.0	1.0	33.0	Y
1	50	5.0	106	6.9	7.3	4.0	1.1	2.7	1.3	21.0	Y
1	26	7.5	79	8.8	3.5	2.0	2.0	0.9	0.5	28.0	Y
0	50	4.3	61	7.8	6.2	2.3	1.2	4.1	1.0	23.0	Y
0	50	2.5	79	8.1	7.4	3.3	0.8	4.0	0.8	22.0	Y
1	35	6.3	53	6.5	5.5	2.1	1.0	3.6	0.9	33.0	Y
0	34	4.5	61	8.1	3.1	1.6	0.9	1.5	0.7	34.0	Y
0	28	3.5	61	8.5	5.6	2.1	0.9	3.8	0.4	26.0	Y
0	35	9.1	114	7.2	5.6	1.4	1.4	3.6	0.6	20.0	Y
0	40	5.1	79	7.3	5.7	3.8	1.3	2.8	1.7	20.0	Y
1	60	10.0	194	7.1	4.6	1.6	0.8	1.8	1.7	26.0	Y
0	35	5.0	79	7.3	6.2	2.0	1.4	0.9	1.3	27.0	Y
0	65	5.0	97	7.0	3.4	1.6	0.7	2.0	0.7	26.0	Y
1	54	6.3	106	8.6	5.5	2.9	1.1	1.3	1.1	23.0	Y
1	54	5.0	88	6.8	6.7	3.7	0.9	2.9	1.7	32.0	Y
1	50	3.3	70	6.8	5.5	1.5	2.2	2.6	0.6	22.0	Y
1	30	4.6	106	8.1	6.8	3.2	0.7	3.6	1.3	23.0	Y
1	64	8.8	106	8.2	3.8	3.0	0.9	1.7	1.3	30.0	Y
1	50	9.0	150	6.7	5.4	5.3	0.7	2.7	1.2	21.0	Y
0	60	5.0	70	8.1	8.6	3.5	1.8	5.3	1.6	29.0	Y
1	30	5.0	53	7.7	5.5	2.1	1.0	3.6	0.9	24.0	Y
1	75	10.3	113	8.5	4.5	2.4	1.1	2.5	1.1	30.0	Y
1	50	4.8	70	8.0	5.2	2.7	1.4	2.7	1.2	20.0	Y
1	30	13.2	185	8.1	5.0	1.1	1.8	4.1	1.0	21.0	Y
1	48	4.1	79	11.3	6.1	5.7	1.1	2.1	0.7	34.0	Y
0	70	11.0	53	8.2	7.4	3.3	0.8	4.0	0.8	22.0	Y
1	69	10.3	185	7.6	4.6	3.2	0.6	2.7	1.4	33.0	Y
1	52	5.1	70	7.0	7.5	1.7	1.2	1.8	0.6	30.0	Y
0	20	4.6	70	9.6	4.1	1.8	1.0	2.3	0.8	30.0	Y
1	51	5.5	83	9.4	6.4	2.3	2.3	3.2	1.0	33.0	Y
1	65	5.0	97	7.0	4.3	4.3	1.4	1.5	2.0	27.0	Y
0	54	5.0	88	6.8	5.1	2.1	1.1	3.0	1.0	30.0	Y
1	64	8.8	106	8.5	5.9	2.1	1.2	4.0	1.2	32.0	Y
0	60	5.0	70	8.1	5.2	3.3	1.4	0.6	3.0	27.0	Y
0	75	10.3	113	8.6	4.2	1.6	0.9	2.6	0.7	32.0	Y
1	58	4.0	55	7.9	4.9	2.0	1.2	1.4	1.1	35.0	Y
1	55	5.4	62	6.8	5.3	2.0	1.0	3.5	0.9	30.1	Y
1	55	4.8	88	11.1	5.7	4.0	0.9	3.3	1.8	30.0	Y
1	62	6.3	82	6.7	5.3	2.0	1.0	3.5	0.9	30.1	Y
0	57	4.1	70	9.3	5.3	3.3	1.0	1.4	1.3	29.0	Y
1	55	3.1	39	8.5	5.0	2.5	1.9	2.9	0.7	27.0	Y
1	28	3.5	61	8.5	4.5	1.9	1.1	2.6	0.8	37.0	Y
1	69	10.3	185	7.7	4.9	1.9	1.2	3.0	0.7	37.0	Y
1	71	11.0	97	7.0	7.5	1.7	1.2	1.8	0.6	30.0	Y
1	31	3.0	60	12.3	4.1	2.2	0.7	2.4	15.4	37.2	Y
1	30	7.1	81	6.7	4.1	1.1	1.2	2.4	8.1	27.4	Y
1	38	5.8	59	6.7	5.3	2.0	1.6	2.9	14.0	40.5	Y
1	54	5.0	67	6.9	3.8	1.7	1.1	3.0	0.7	33.0	Y
