# Supplementary material for: An interpretable progressive residual network for automated multiclass diabetes diagnosis
Source: Sci Rep. 2026 May 4;16:20468. doi: 10.1038/s41598-026-51603-x (PMC13328672; doi:10.1038/s41598-026-51603-x)
Supplement: Supplementary file 3 — Supplementary Material 3 [file 41598_2026_51603_MOESM3_ESM.ipynb]

# %% [markdown]
Definition of the ProgMDD


# %% [code]
import torch
import torch.nn as nn
# 在ResidualBlock1D中增加更强的正则化
class ResidualBlock1D(nn.Module):
    def __init__(self, in_channels, out_channels, stride=1, downsample=None, dropout_rate=0.2):
        super(ResidualBlock1D, self).__init__()
        
        self.conv1 = nn.Conv1d(in_channels, out_channels, kernel_size=3, 
                              stride=stride, padding=1, bias=False)
        self.bn1 = nn.BatchNorm1d(out_channels)
        
        self.conv2 = nn.Conv1d(out_channels, out_channels, kernel_size=3, 
                              stride=1, padding=1, bias=False)
        self.bn2 = nn.BatchNorm1d(out_channels)
        
        self.relu = nn.ReLU(inplace=True)
        self.downsample = downsample
        
        # 增加dropout防止过拟合
        self.dropout = nn.Dropout1d(dropout_rate)
        
        # 调整通道注意力机制，减少复杂度
        reduction_ratio = 8  # 从8增加到16，减少参数量
        self.channel_attention = nn.Sequential(
            nn.AdaptiveAvgPool1d(1),
            nn.Conv1d(out_channels, max(out_channels // reduction_ratio, 4), 1, bias=False),  # 最小通道数减少到2
            nn.ReLU(inplace=True),
            nn.Dropout(0.1),  # 在注意力机制中添加
            nn.Conv1d(max(out_channels // reduction_ratio, 4), out_channels, 1, bias=False),
            nn.Sigmoid()
        )
        
        self._initialize_weights()

    def _initialize_weights(self):
        """He初始化 - 适合ReLU激活函数的权重初始化策略"""
        for m in self.modules():
            if isinstance(m, nn.Conv1d):
                nn.init.kaiming_normal_(m.weight, mode='fan_out', nonlinearity='relu')
            elif isinstance(m, nn.BatchNorm1d):
                nn.init.constant_(m.weight, 1)
                if m.bias is not None:
                    nn.init.constant_(m.bias, 0)

    def forward(self, x):
        identity = x
        
        # 主卷积路径
        out = self.conv1(x)
        out = self.bn1(out)
        out = self.relu(out)
        out = self.dropout(out)  # 在第一个卷积后添加dropout
        
        out = self.conv2(out)
        out = self.bn2(out)
        
        # 应用通道注意力机制
        attention_weights = self.channel_attention(out)
        out = out * attention_weights
        
        # 处理维度不匹配的情况
        if self.downsample is not None:
            identity = self.downsample(x)
            
        # 残差连接
        out += identity
        out = self.relu(out)
        
        return out

# 修改ResNet1D主网络，增强正则化
class ResNet1D(nn.Module):
    def __init__(self, num_features, num_classes, dropout_rate=0.3):  # 增加dropout率
        super(ResNet1D, self).__init__()
        
        # 初始特征提取层
        self.conv1 = nn.Conv1d(1, 32, kernel_size=7, stride=1, padding=3, bias=False)
        self.bn1 = nn.BatchNorm1d(32)
        self.relu = nn.ReLU(inplace=True)
        self.maxpool = nn.MaxPool1d(kernel_size=3, stride=2, padding=1)
        self.dropout_input = nn.Dropout1d(0.1)  # 输入层dropout
        
        # 减少残差层组的复杂度
        self.layer1 = self._make_layer(32, 32, 2, stride=1, dropout_rate=0.1)
        self.layer2 = self._make_layer(32, 64, 2, stride=2, dropout_rate=0.2)
        self.layer3 = self._make_layer(64, 128, 2, stride=2, dropout_rate=0.3)  # 保持2层
        
        # 全局特征聚合
        self.adaptive_pool = nn.AdaptiveAvgPool1d(1)
        self.flatten = nn.Flatten()
        
        # 简化分类头，增强正则化
        self.fc1 = nn.Linear(128, 64)
        self.relu_fc1 = nn.ReLU()
        self.dropout_fc1 = nn.Dropout(dropout_rate)
        self.bn_fc1 = nn.BatchNorm1d(64)
        
        # 添加第二个全连接层进行进一步正则化
        self.fc2 = nn.Linear(64, 32)
        self.relu_fc2 = nn.ReLU()
        self.dropout_fc2 = nn.Dropout(dropout_rate * 0.5)
        self.bn_fc2 = nn.BatchNorm1d(32)
        
        self.fc_out = nn.Linear(32, num_classes)
        
        self._initialize_weights()

    def _initialize_weights(self):
        """网络权重初始化"""
        for m in self.modules():
            if isinstance(m, nn.Conv1d):
                nn.init.kaiming_normal_(m.weight, mode='fan_out', nonlinearity='relu')
            elif isinstance(m, nn.BatchNorm1d):
                nn.init.constant_(m.weight, 1)
                if m.bias is not None:
                    nn.init.constant_(m.bias, 0)
            elif isinstance(m, nn.Linear):
                nn.init.kaiming_normal_(m.weight, mode='fan_in', nonlinearity='relu')
                if m.bias is not None:
                    nn.init.constant_(m.bias, 0)

    def _make_layer(self, in_channels, out_channels, blocks, stride=1, dropout_rate=0.2):
        """构建残差层组"""
        downsample = None
        if stride != 1 or in_channels != out_channels:
            downsample = nn.Sequential(
                nn.Conv1d(in_channels, out_channels, kernel_size=1, 
                         stride=stride, bias=False),
                nn.BatchNorm1d(out_channels)
            )
            
        layers = []
        layers.append(ResidualBlock1D(in_channels, out_channels, stride, downsample, dropout_rate))
        for _ in range(1, blocks):
            layers.append(ResidualBlock1D(out_channels, out_channels, dropout_rate=dropout_rate))
            
        return nn.Sequential(*layers)
    
    def forward(self, x, extract_features_from=None):
        # 初始特征提取
        x = self.conv1(x)
        x = self.bn1(x)
        x = self.relu(x)
        x = self.maxpool(x)
        x = self.dropout_input(x)  # 输入层dropout
        
        # 渐进式残差特征提取
        x = self.layer1(x)
        x = self.layer2(x)
        x = self.layer3(x)
        
        # 全局特征聚合
        x = self.adaptive_pool(x)
        x = self.flatten(x)
        
        # 分类头
        x = self.fc1(x)
        x_relu_fc_out = self.relu_fc1(x)
        
        # 特征提取支持
        if extract_features_from == 'relu_fc1':
            return x_relu_fc_out
            
        x = self.dropout_fc1(x_relu_fc_out)
        x = self.bn_fc1(x)
        
        # 第二个全连接层
        x = self.fc2(x)
        x = self.relu_fc2(x)
        x = self.dropout_fc2(x)
        x = self.bn_fc2(x)
        
        # 最终输出
        final_output = self.fc_out(x)
        
        return final_output

# %% [markdown]
The initialization and preparation phase of model training mainly involves completing all configuration work before deep learning training.


# %% [code]
import torch.optim as optim
from torch.utils.data import DataLoader, TensorDataset
from torch.optim.lr_scheduler import OneCycleLR
import random
import numpy as np

# 设置随机种子确保结果可复现
random.seed(42)
np.random.seed(42)
torch.manual_seed(42)
torch.cuda.manual_seed(42)
torch.backends.cudnn.deterministic = True
torch.backends.cudnn.benchmark = False

# 渐进式训练的特征提取钩子函数
captured_activations = []
def hook_fn(module, input, output):
    """
    特征提取钩子函数 - 支持渐进式训练分析
    用于捕获网络中间层的激活值，分析特征学习过程
    """
    captured_activations.append(output.detach().cpu().numpy())

# 模型初始化和设备配置
num_features = X_train.shape[2]  # 输入特征维度
num_classes = len(label_encoder.classes_)  # 分类类别数

device = torch.device("cuda" if torch.cuda.is_available() else "cpu")
print(f"使用设备: {device}")

# 优化的数据加载器配置
batch_size = 32  # 适中的批次大小，平衡训练稳定性和效率
train_dataset = TensorDataset(X_train, y_train)
train_loader = DataLoader(train_dataset, batch_size=batch_size, shuffle=True, 
                         num_workers=0, pin_memory=True)

val_dataset = TensorDataset(X_val, y_val)
val_loader = DataLoader(val_dataset, batch_size=batch_size, shuffle=False,
                       num_workers=0, pin_memory=True)

test_dataset = TensorDataset(X_test, y_test)
test_loader = DataLoader(test_dataset, batch_size=batch_size, shuffle=False,
                        num_workers=0, pin_memory=True)

# ResNet1D模型实例化
model = ResNet1D(num_features=num_features, num_classes=num_classes, 
                 dropout_rate=0.2).to(device)
print(f"简化版模型结构: {model}")

# 计算模型参数量
total_params = sum(p.numel() for p in model.parameters())
trainable_params = sum(p.numel() for p in model.parameters() if p.requires_grad)
print(f"总参数量: {total_params:,}")
print(f"可训练参数量: {trainable_params:,}")

# 优化的损失函数和优化器配置
criterion = nn.CrossEntropyLoss(label_smoothing=0.1)  # 标签平滑减少过拟合
optimizer = optim.AdamW(model.parameters(), lr=0.001, weight_decay=5e-5, 
                       betas=(0.9, 0.999))  # 适中的学习率和权重衰减

# 渐进式学习率调度策略 - 创新点之一
# OneCycleLR实现渐进式学习：warmup -> 高学习率 -> 衰减
num_epochs = 200  # 适中的训练轮数
scheduler = OneCycleLR(
    optimizer, 
    max_lr=0.0009,  # 最大学习率
    epochs=num_epochs,
    steps_per_epoch=len(train_loader),
    pct_start=0.15,  # 15%的时间用于warmup
    anneal_strategy='cos',  # 余弦退火策略
    div_factor=10,  # 初始学习率 = max_lr / 10
    final_div_factor=100  # 最终学习率 = max_lr / 100
)

# 训练配置参数
best_val_accuracy = 0.0
best_model_path = "best_resnet1d_model.pth"

# %% [markdown]
Complete deep learning model training loop

# %% [code]
# 用于存储每个epoch的损失和准确率
history = {
    'train_loss': [], 'train_acc': [],
    'val_loss': [], 'val_acc': [], 'lr': []
}

extracted_fc1_relu_outputs_dfs = {}
epochs_to_extract = [1, 40, 150]
max_grad_norm = 1.0
best_loss = float('inf')
ema_decay = 0.999  # EMA衰减率

# 创建EMA模型
class EMA:
    def __init__(self, model, decay):
        self.model = model
        self.decay = decay
        self.shadow = {}
        self.backup = {}
        
    def register(self):
        for name, param in self.model.named_parameters():
            if param.requires_grad:
                self.shadow[name] = param.data.clone()
                
    def update(self):
        for name, param in self.model.named_parameters():
            if param.requires_grad:
                assert name in self.shadow
                new_average = (1.0 - self.decay) * param.data + self.decay * self.shadow[name]
                self.shadow[name] = new_average.clone()
                
    def apply_shadow(self):
        for name, param in self.model.named_parameters():
            if param.requires_grad:
                assert name in self.shadow
                self.backup[name] = param.data
                param.data = self.shadow[name]
                
    def restore(self):
        for name, param in self.model.named_parameters():
            if param.requires_grad:
                assert name in self.backup
                param.data = self.backup[name]
        self.backup = {}

# 初始化EMA
ema = EMA(model, ema_decay)
ema.register()

# 训练过程
for epoch in range(num_epochs):
    model.train()
    running_loss = 0.0
    correct_train = 0
    total_train = 0

    # 训练数据集迭代
    for inputs, labels in train_loader:
        inputs, labels = inputs.to(device, non_blocking=True), labels.to(device, non_blocking=True)

        # 数据增强：添加轻微的高斯噪声和随机缩放
        if model.training:
            noise = torch.randn_like(inputs) * 0.003  # 减少噪声强度
            scale = 1.0 + (torch.rand(1).item() - 0.5) * 0.05  # 随机缩放
            inputs = inputs * scale + noise

        optimizer.zero_grad()
        outputs = model(inputs)
        loss = criterion(outputs, labels)
        loss.backward()

        # 梯度裁剪
        torch.nn.utils.clip_grad_norm_(model.parameters(), max_grad_norm)

        optimizer.step()
        scheduler.step()
        
        # 更新EMA
        ema.update()

        # 记录训练损失
        running_loss += loss.item() * inputs.size(0)
        _, predicted = torch.max(outputs.data, 1)
        total_train += labels.size(0)
        correct_train += (predicted == labels).sum().item()

    # 计算每个epoch的训练损失和准确率
    epoch_loss = running_loss / len(train_loader.dataset)
    epoch_acc_train = correct_train / total_train
    history['train_loss'].append(epoch_loss)
    history['train_acc'].append(epoch_acc_train)
    history['lr'].append(optimizer.param_groups[0]['lr'])

    # 验证模型（使用EMA权重）
    ema.apply_shadow()  # 应用EMA权重
    model.eval()
    val_loss = 0.0
    correct_val = 0
    total_val = 0
    hook_handle = None

    # 特征提取
    current_epoch_num = epoch + 1
    if current_epoch_num in epochs_to_extract:
        captured_activations.clear()
        hook_handle = model.relu_fc1.register_forward_hook(hook_fn)
        print(f"Epoch {current_epoch_num}: 已注册hook到model.relu_fc以提取特征。")

    # 验证循环
    with torch.no_grad():
        for inputs, labels in val_loader:
            inputs, labels = inputs.to(device, non_blocking=True), labels.to(device, non_blocking=True)
            outputs = model(inputs)
            loss = criterion(outputs, labels)
            val_loss += loss.item() * inputs.size(0)
            _, predicted = torch.max(outputs.data, 1)
            total_val += labels.size(0)
            correct_val += (predicted == labels).sum().item()

    # 计算验证指标
    epoch_val_loss = val_loss / len(val_loader.dataset)
    epoch_acc_val = correct_val / total_val
    history['val_loss'].append(epoch_val_loss)
    history['val_acc'].append(epoch_acc_val)

    # 输出训练信息
    print(f"Epoch [{current_epoch_num}/{num_epochs}], "
          f"训练损失: {epoch_loss:.4f}, 训练准确率: {epoch_acc_train:.4f}, "
          f"验证损失: {epoch_val_loss:.4f}, 验证准确率: {epoch_acc_val:.4f},"
          f"学习率: {optimizer.param_groups[0]['lr']:.6f}")

    # 处理特征提取
    if hook_handle:
        all_val_activations = np.concatenate(captured_activations, axis=0)
        df_activations = pd.DataFrame(
            all_val_activations,
            columns=[f'fc1_relu_feat_{i}' for i in range(all_val_activations.shape[1])]
        )
        extracted_fc1_relu_outputs_dfs[current_epoch_num] = df_activations
        print(f"Epoch {current_epoch_num}: 已提取 model.relu_fc 输出,形状: {df_activations.shape}, 并存入DataFrame。")
        hook_handle.remove()
        hook_handle = None

    # 保存最佳模型（基于验证准确率和损失的综合指标）
    if epoch_acc_val > best_val_accuracy or (epoch_acc_val == best_val_accuracy and epoch_val_loss < best_loss):
        best_val_accuracy = epoch_acc_val
        best_loss = epoch_val_loss
        torch.save({
            'epoch': epoch,
            'model_state_dict': model.state_dict(),
            'ema_state_dict': ema.shadow,
            'optimizer_state_dict': optimizer.state_dict(),
            'scheduler_state_dict': scheduler.state_dict(),
            'best_val_accuracy': best_val_accuracy,
            'history': history
        }, best_model_path)
        print(f"在epoch {current_epoch_num} 保存了新模型，验证准确率: {best_val_accuracy:.4f}")
        patience_counter = 0
    else:
        patience_counter += 1
        
    # 恢复原始权重
    ema.restore()

print("训练完成!")
